# Supplementary material for: Separating the direct effects of traits on atherosclerotic cardiovascular disease from those mediated by type 2 diabetes
Source: Diabetologia. Author manuscript; Available in PMC 2022 May 1. (PMC8960614; doi:10.1007/s00125-022-05653-1)
Supplement: 143869_Sup_Tabs [file EMS143869-supplement-143869_Sup_Tabs.xlsx]

## Sheet: ESM Table 1
trait

## Sheet: ESM Table 2
exposure

## Sheet: ESM Table 3
exposure

## Sheet: ESM Table 4
exposure

## Sheet: ESM Table 5
rf_id

## Sheet: ESM Table 6
exposure

## Sheet: ESM Table 7
exposure
